# Supplementary material for: The Short-Term Impact of Educational Programs on Knowledge and Attitudes Regarding Antimicrobial Stewardship among Veterinary Students in Serbia
Source: Animals (Basel). 2024 Sep 21;14(18):2736. doi: 10.3390/ani14182736 (PMC11428580; doi:10.3390/ani14182736)
Supplement: Supplementary file 1 [file animals-14-02736-s001.zip]

Archive with 1 entries (1 files):
- animals-3197692-supplementary.pdf
